# Supplementary material for: The Unitary Micro-Immunotherapy Medicine Interferon-γ (4 CH) Displays Similar Immunostimulatory and Immunomodulatory Effects than Those of Biologically Active Human Interferon-γ on Various Cell Types
Source: Int J Mol Sci. 2022 Feb 19;23(4):2314. doi: 10.3390/ijms23042314 (PMC8879050; doi:10.3390/ijms23042314)
Supplement: Supplementary file 1 [file ijms-23-02314-s001.zip]

Archive with 1 entries (1 files):
- ijms-1595607-supplementary.pdf
